# Supplementary material for: Polycyclic Aromatic Hydrocarbons in Indoor Dust in Croatia: Levels, Sources, and Human Health Risks
Source: Int J Environ Res Public Health. 2022 Sep 20;19(19):11848. doi: 10.3390/ijerph191911848 (PMC9565587; doi:10.3390/ijerph191911848)
Supplement: Supplementary file 1 [file ijerph-19-11848-s001.zip]

Archive with 1 entries (1 files):
- ijerph-1886354-supplementary.pdf
